# Supplementary material for: Circulating Fibroblast Growth Factor-23 Levels Can Predict Rapid Kidney Function Decline in a Healthy Population: A Community-Based Study
Source: Biomolecules. 2022 Dec 24;13(1):31. doi: 10.3390/biom13010031 (PMC9856057; doi:10.3390/biom13010031)
Supplement: Supplementary file 1 [file biomolecules-13-00031-s001.zip]

Archive with 1 entries (1 files):
- biomolecules-2047300-supplementary.pdf
